# Supplementary material for: Everolimus Acts in Synergy with Vinorelbine to Suppress the Growth of Hepatocellular Carcinoma
Source: Int J Mol Sci. 2023 Dec 19;25(1):17. doi: 10.3390/ijms25010017 (PMC10779360; doi:10.3390/ijms25010017)
Supplement: Supplementary file 1 [file ijms-25-00017-s001.zip]

Archive with 1 entries (1 files):
- ijms-2747018-supplementary.pdf
